# Supplementary material for: Revealing the Reasons for Degeneration of Resonance-Assisted Hydrogen Bond on the Aromatic Platform: Calculations of Ortho-, Meta-, Para-Disubstituted Benzenes, and (Z)-(E)-Olefins
Source: Molecules. 2023 Jan 5;28(2):536. doi: 10.3390/molecules28020536 (PMC9860835; doi:10.3390/molecules28020536)
Supplement: Supplementary file 1 [file molecules-28-00536-s001.zip]

Archive with 1 entries (1 files):
- molecules-2015324-supplementary.pdf
